# Supplementary material for: Structural basis of 3′-tRNA maturation by the human mitochondrial RNase Z complex
Source: EMBO J. 2024 Nov 8;43(24):15. doi: 10.1038/s44318-024-00297-w (PMC11649783; doi:10.1038/s44318-024-00297-w)
Supplement: Supplementary file 3 — Source data Fig. 5 [file 44318_2024_297_MOESM3_ESM.zip]

Archive with 3 entries (2 files):
- 5A/
- 5A/Figure5A_uncropped.png
- __MACOSX/5A/._Figure5A_uncropped.png
