# Supplementary material for: Structural basis of 3′-tRNA maturation by the human mitochondrial RNase Z complex
Source: EMBO J. 2024 Nov 8;43(24):15. doi: 10.1038/s44318-024-00297-w (PMC11649783; doi:10.1038/s44318-024-00297-w)
Supplement: Supplementary file 4 — EV Figure Source Data [file 44318_2024_297_MOESM4_ESM.zip]

Archive with 15 entries (14 files):
- EV-Figure-Source-Data/
- EV-Figure-Source-Data/FigureEV1A_uncropped.png
- __MACOSX/EV-Figure-Source-Data/._FigureEV1A_uncropped.png
- EV-Figure-Source-Data/.DS_Store
- __MACOSX/EV-Figure-Source-Data/._.DS_Store
- EV-Figure-Source-Data/FigureEV2A_1_uncropped.png
- __MACOSX/EV-Figure-Source-Data/._FigureEV2A_1_uncropped.png
- EV-Figure-Source-Data/FigureEV4_A_G132R.png
- __MACOSX/EV-Figure-Source-Data/._FigureEV4_A_G132R.png
- EV-Figure-Source-Data/FigureEV2A_2_uncropped.png
- __MACOSX/EV-Figure-Source-Data/._FigureEV2A_2_uncropped.png
- EV-Figure-Source-Data/FigureEV4_A_T520I.png
- __MACOSX/EV-Figure-Source-Data/._FigureEV4_A_T520I.png
- EV-Figure-Source-Data/FigureEV4_A_F154L.png
- __MACOSX/EV-Figure-Source-Data/._FigureEV4_A_F154L.png
